# Supplementary material for: Behavioral Symptomatology in the Premenstruum
Source: Brain Sci. 2022 Jun 22;12(7):814. doi: 10.3390/brainsci12070814 (PMC9312467; doi:10.3390/brainsci12070814)
Supplement: Supplementary file 1 [file brainsci-12-00814-s001.zip]

Archive with 1 entries (1 files):
- brainsci-1703813-SI.pdf
